# Supplementary material for: Comparative Genomics of Potato Common Scab-Causing Streptomyces spp. Displaying Varying Virulence
Source: Front Microbiol. 2021 Aug 3;12:716522. doi: 10.3389/fmicb.2021.716522 (PMC8369830; doi:10.3389/fmicb.2021.716522)
Supplement: Supplementary file 2 [file Table_2.xlsx]

## Sheet: Feuil1
Supplementary material 2: Genome-to-Genome Distance Calculation (GGDC) and Average Nucleotide Identity (ANI) values between each Streptomyces strains. ANI values of >95% and isDDH values of >70% consistently grouped genomes originating from strains of the same species together.
GGDC values (%) and ANI values (%)	Streptomyces spp. LBUM1482	Streptomyces spp. LBUM1487	Streptomyces spp. LBUM1475	Streptomyces spp. LBUM1477	Streptomyces spp. LBUM1484	Streptomyces spp. LBUM1488	Streptomyces spp. LBUM1485	Streptomyces spp. LBUM1486	Streptomyces spp. LBUM1480	Streptomyces spp. LBUM1483	Streptomyces spp. LBUM1481	S. scabies NRRL B-16523	Streptomyces spp. LBUM1478	Streptomyces spp. LBUM1479	Streptomyces spp. LBUM1476	S. acidiscabies NRRL B-16524
Streptomyces spp. LBUM1482	100	99.95	99.97	99.96	99.90	99.93	99.57	99.58	99.60	99.61	99.59	99.56	99.52	99.54	83.89	84.11
Streptomyces spp. LBUM1487	99.40	100	99.92	99.96	99.90	99.93	99.54	99.57	99.57	99.57	99.54	99.52	99.49	99.54	83.92	84.15
Streptomyces spp. LBUM1475	99.40	99.40	100	99.92	99.86	99.89	99.54	99.60	99.56	99.57	99.55	99.57	99.54	99.59	83.87	83.98
Streptomyces spp. LBUM1477	99.30	99.70	99.40	100	99.90	99.93	99.55	99.58	99.57	99.60	99.55	99.53	99.50	99.55	84.00	84.01
Streptomyces spp. LBUM1484	98.90	99.40	99.10	99.50	100	99.97	99.54	99.57	99.55	99.56	99.52	99.52	99.49	99.54	83.98	84.11
Streptomyces spp. LBUM1488	99.10	99.50	99.20	99.50	99.80	100	99.54	99.58	99.56	99.57	99.54	99.56	99.46	99.53	83.95	84.04
Streptomyces spp. LBUM1485	95.60	95.90	95.80	96.00	95.90	95.80	100	99.96	99.96	99.53	99.47	99.56	99.54	99.59	83.77	83.88
Streptomyces spp. LBUM1486	95.90	95.60	95.60	95.90	95.80	96.00	99.60	100	99.98	99.56	99.51	99.58	99.60	99.63	83.74	83.87
Streptomyces spp. LBUM1480	95.80	96.00	96.10	96.20	96.10	96.10	99.80	99.80	100	99.55	99.51	99.58	99.56	99.62	83.71	83.84
Streptomyces spp. LBUM1483	96.30	96.20	95.70	96.30	96.10	96.20	95.60	95.50	95.80	100	99.95	99.56	99.49	99.53	83.94	84.08
Streptomyces spp. LBUM1481	95.90	95.60	95.50	95.70	95.50	95.60	94.90	95.30	95.20	99.60	100	99.52	99.45	99.48	84.01	84.09
S. scabies NRRL B-16523	95.20	95.20	95.60	95.60	95.60	95.90	95.90	95.70	96.20	95.60	95.00	100	99.60	99.62	83.66	83.96
Streptomyces spp. LBUM1478	95.00	95.20	95.70	95.40	95.30	95.00	95.90	96.20	96.20	95.00	94.40	96.20	100	99.91	83.80	83.85
Streptomyces spp. LBUM1479	95.10	95.30	96.00	95.90	95.70	95.80	96.60	96.60	96.90	95.40	94.80	96.20	99.30	100	83.80	83.87
Streptomyces spp. LBUM1476	24.80	24.90	24.80	24.80	24.90	24.90	24.80	24.70	24.70	24.90	24.90	24.80	24.80	24.70	100	99.97
S. acidiscabies NRRL B-16524	25.30	25.30	25.20	25.30	25.30	25.30	25.10	25.10	25.10	25.30	25.40	25.30	25.20	25.20	99.20	100
