# Supplementary material for: Comparative Genomics of Potato Common Scab-Causing Streptomyces spp. Displaying Varying Virulence
Source: Front Microbiol. 2021 Aug 3;12:716522. doi: 10.3389/fmicb.2021.716522 (PMC8369830; doi:10.3389/fmicb.2021.716522)
Supplement: Supplementary file 3 [file Table_3.xlsx]

## Sheet: Feuil1
Supplementary material 3: Analysis of the amino acid substitution of proteins involved in the biosynthesis or regulation of phytotoxin, phytohormones and secreted proteins involved in the development and/or severity of the potato CS disease
A) All the genes involved in the production (green) and regulation (orange) of thaxtomin A production; and B) All other pathogenic or virulent factors known to be involved in the CS disease.
A							B
Product	Gene	Streptomyces strains mutated	Amino Acid Substitution	PROVEAN Score	Prediction PROVEAN		Product	Gene name or locus tag in S. scabiei 87-22	Streptomyces strains mutated	Amino Acid Substitution	PROVEAN Score	Prediction PROVEAN
Thaxtomin A	txtA	LBUM1475	L624I	1.833	Neutral		Concanamycin A	SCAB_83851	Groups I and IV	T89A	-0.333	Neutral
	txtB	LBUM1475	R648Q	-0.389	Neutral				Group I	R208K	0.389	Neutral
		LBUM1475	A772V	-2.018	Neutral			SCAB_83861	Group IV	E78A	-3.059	Deleterious
		LBUM1475 and group III	T927A	1.192	Neutral			SCAB_83871	Group IV	F577C	-4.867	Deleterious
		Group III	N1029Y	-0.983	Neutral				All S. scabiei	C813R	0.733	Neutral
	txtC	Group III	E198A	0.489	Neutral				All S. scabiei except those from group IV	L873V	-0.167	Neutral
		Group III	T210E	-0.617	Neutral				Group I	A1362D	-1.167	Neutral
	txtD	LBUM1475	S31D	0.257	Neutral				Group I	E1363G	-1.933	Neutral
		LBUM1475 and group III	Q154R	3.183	Neutral				Group IV	R1507Q	-0.233	Neutral
		LBUM1475 and group III	Y166H	-3.083	Deleterious				Groups II and IV	R1514L	-0.717	Neutral
	txtE	Group III	D9N	-0.998	Neutral				Groups II and IV	A1515V	-1.467	Neutral
		LBUM1475	L55F	-0.322	Neutral				Groups II and IV	D1520G	-1.450	Neutral
		LBUM1475	D76E	0.769	Neutral				Group IV	V1595A	1.900	Neutral
		LBUM1475	L118I	1.714	Neutral				Group IV	E1701A	1.250	Neutral
		LBUM1475	G132S	-0.402	Neutral				Group IV	G1811W	-1.700	Neutral
		LBUM1475	P140S	1.213	Neutral				Group IV	T1912A	0.017	Neutral
		LBUM1475	E145Q	-0.164	Neutral				Group IV	V2050M	-2.367	Neutral
		LBUM1475	N170E	-0.078	Neutral				All S. scabiei except those from group IV	C2188R	2.083	Neutral
		LBUM1475	I188Q	1.983	Neutral				Group IV	D2344G	-1.267	Neutral
		LBUM1475	E191A	-1.390	Neutral				Group IV	V2376A	2.167	Neutral
		LBUM1475	K192Q	0.336	Neutral				Group IV	A2415G	-1.717	Neutral
		LBUM1475	S201V	-1.331	Neutral				Group IV	E2500A	-2.167	Neutral
		LBUM1475	V242L	2.041	Neutral				Group IV	Q2503R	-0.700	Neutral
		LBUM1475	V279M	-1.070	Neutral				Group IV	D2504E	1.850	Neutral
		LBUM1475	K302T	-0.702	Neutral				Group IV	R2506G	-1.750	Neutral
		LBUM1475	E305D	-1.767	Neutral				Group IV	S2511R	0.317	Neutral
		LBUM1475	E312K	0.631	Neutral				Group IV	E2559V	-5.833	Deleterious
		LBUM1475	L317V	1.776	Neutral				Group IV	A2670G	-3.200	Deleterious
		LBUM1475	S323A	0.141	Neutral				Group IV	S2714P	-0.717	Neutral
		LBUM1475	A328P	5.971	Neutral				Group IV	R2739Q	-0.833	Neutral
		LBUM1475	N329D	0.488	Neutral				Group IV	Q2742H	-1.300	Neutral
		LBUM1475	N335D	2.727	Neutral			SCAB_83891	Group II	L280N	7.133	Neutral
		LBUM1475	A345G	0.009	Neutral				Groups III and IV	D359A	0.567	Neutral
		LBUM1475	L362I	-1.688	Neutral				Groups III and IV	G360E	0.861	Neutral
		LBUM1475	N376D	-0.927	Neutral				Group III	K398R	0.217	Neutral
		LBUM1475	T383P	-0.432	Neutral				All S. scabiei	Q423R	1.483	Neutral
	txtH	-	-	-	-				All S. scabiei except those from group IV	P427A	-4.489	Deleterious
AraC/XylS regulator	txtR	LBUM1475	G5S	0.478	Neutral				All S. scabiei except those from group IV	A429E	-1.278	Neutral
		LBUM1477	S193R	-2.280	Neutral				Group III	R460P	1.383	Neutral
Global regulators	bldC	-	-	-	-				Group III	T463P	1.506	Neutral
	bldD	-	-	-	-				Group III	T471P	-0.050	Neutral
	bldG	-	-	-	-				Groups I and II	P508T	-0.511	Neutral
	bldH	-	-	-	-				Groups I and II	R673K	-1.300	Neutral
CebEFG/Msik transporter	cebE	-	-	-	-				Groups I and III	P831S	-5.156	Deleterious
	cebF	Groups I and II	E134G	1.09	Neutral				Groups I and III	T910A	-0.167	Neutral
		Group I	I141V	0.24	Neutral				Groups I and III	A1032T	-0.372	Neutral
	cebG	-	-	-	-				Groups I and III	T1080S	0.256	Neutral
	msik	-	-	-	-				All S. scabiei except those from group IV	T1266S	-1.661	Neutral
Cellobiose sensor	cebR	-	-	-	-				All S. scabiei	Q1445_G1447del	0.700	Neutral
									All S. scabiei	R1821H	0.517	Neutral
									All S. scabiei	A1865T	0.483	Neutral
									All S. scabiei	D1998_A2000del	0.300	Neutral
									All S. scabiei	G2081A	3.044	Neutral
									Group I	V4179I	-0.506	Neutral
									Groups I and IV	A4247V	-0.361	Neutral
									Groups I and IV	D4407G	0.439	Neutral
									Groups I and IV	V4424A	1.922	Neutral
									Group I	G4427R	-5.556	Deleterious
									Groups I and IV	E4432V	2.211	Neutral
									Groups I and IV	A4470T	-0.872	Neutral
									Groups I and IV	L4567V	0.711	Neutral
								SCAB_83901	Group I	T515A	0.194	Neutral
									Group IV	T796A	1.228	Neutral
									Group I	T922I	-0.978	Neutral
									Group I	T1014A	0.333	Neutral
									Group IV	G1697R	-0.861	Neutral
									Groups I and IV	S1930A	-1.078	Neutral
									Groups I and IV	A2013P	0.917	Neutral
									Groups I and IV	D2165G	-0.272	Neutral
									Group I	D2345V	-5.278	Deleterious
									Groups I, III, and IV	L2467P	1.989	Neutral
									Groups III and IV	L2668F	-2.594	Deleterious
									Group IV	D2977H	-3.039	Deleterious
									Groups I and III	A3110E	-0.672	Neutral
									Groups I and III	A3112V	-0.589	Neutral
									Groups I and III	T3114A	0.522	Neutral
									Groups I and III	A3650G	4.056	Neutral
										D3960G	0.250	Neutral
									Groups II and III	A4365V	-0.911	Neutral
									Group I	Q4384R	0.039	Neutral
									Groups II and III	T4481A	0.233	Neutral
									Groups II, III, and IV	Q4884R	0.233	Neutral
								SCAB_83911	Group IV	G477E	-0.050	Neutral
									All S. scabiei	T480_D485del	-0.717	Neutral
									All S. scabiei except those from group IV	T487I	-0.800	Neutral
									Group I	G491R	-2.417	Neutral
									Group I	L556R	-3.517	Deleterious
									Group I	A563V	-3.300	Deleterious
									Group I	S569P	3.017	Neutral
									All S. scabiei except those from group IV	V577T	1.000	Neutral
									Groups II and III	R610Q	-1.700	Neutral
									Group I	T636A	0.317	Neutral
									Group I	L813F	-2.617	Deleterious
									All S. scabiei except those from group IV	V877L	-1.450	Neutral
									All S. scabiei except those from group IV	R1046C	-6.450	Deleterious
									Group IV	S1058T	-0.483	Neutral
									Group II	Y1128F	-0.167	Neutral
									Groups I and III	A1142V	-2.183	Neutral
									Group IV	T1213A	0.033	Neutral
									Group IV	T1227A	1.083	Neutral
									Groups I and III	A1229V	-2.117	Neutral
									All S. scabiei	A1300T	-1.333	Neutral
									All S. scabiei except those from group IV	V1318L	-0.767	Neutral
									Group II	A1352P	-3.350	Deleterious
									All S. scabiei	S1462G	-1.267	Neutral
									Group IV	D1751A	-3.533	Deleterious
									Group III	T2137A	-4.700	Deleterious
									Group III	E2144Q	0.133	Neutral
									Group III	H2236Y	-1.717	Neutral
									Groups I and II	D2563E	0.400	Neutral
									All S. scabiei	V2565I	0.167	Neutral
									Group I	A2693T	-1.700	Neutral
									Group I	S2946R	-1.217	Neutral
									Group IV	T3231S	-1.867	Neutral
									Groups I and IV	V3363A	-3.333	Deleterious
									Group II	T3593A	1.200	Neutral
									All S. scabiei except those from group III	V3605D	4.533	Neutral
									Group I	G3718S	0.417	Neutral
									Groups II and IV	M3729L	1.367	Neutral
									Group II	V3740A	2.067	Neutral
									All S. scabiei	T3765A	0.233	Neutral
								SCAB_83921	All S. scabiei except those from group IV	A332V	-1.489	Neutral
									All S. scabiei except those from group IV	A466T	-0.400	Neutral
									All S. scabiei except those from group IV	G469D	-0.100	Neutral
									Group III	P650R	-0.694	Neutral
									Group II	A698V	0.472	Neutral
									Group III	Q776H	-0.683	Neutral
									All S. scabiei except those from group III	D901G	-2.944	Deleterious
									Groups II and IV	S992N	-1.167	Neutral
									Group I	A1192T	-0.739	Neutral
									Group I	A1194T	-1.633	Neutral
									Group I	V1199A	0.106	Neutral
									Group I	V1213I	-0.067	Neutral
									Group I	S1215A	-0.128	Neutral
									Groups I and III	P1231S	0.150	Neutral
									Groups I and III	D1235A	0.289	Neutral
									Groups I and III	S1517T	-0.017	Neutral
									Groups II and IV	T1601S	-0.400	Neutral
									Groups II and IV	A1610T	-0.583	Neutral
									Groups II and IV	V1616A	0.539	Neutral
									Groups I and III	Q1678P	2.289	Neutral
									Groups I and III	P2052_V2053insAPEA	-1.044	Neutral
									All S. scabiei	V2053A	0.383	Neutral
									Groups II and IV	A2176V	-0.117	Neutral
									Groups II and IV	A2357P	-5.000	Deleterious
									Groups II and IV	V2378A	1.372	Neutral
									All S. scabiei	S2442A	1.067	Neutral
									All S. scabiei	E2448_A2449insAGAAGAAG	-7.439	Deleterious
									Groups I and III	S2452A	1.111	Neutral
									All S. scabiei	S2456P	1.550	Neutral
									All S. scabiei	S2609T	-0.278	Neutral
									All S. scabiei	V2623A	0.917	Neutral
									All S. scabiei	V2656A	1.550	Neutral
									All S. scabiei	R2661L	-1.522	Neutral
									All S. scabiei	S2664T	-0.594	Neutral
									All S. scabiei	E2711D	0.500	Neutral
									All S. scabiei	D2728N	-4.433	Deleterious
									Group II	V2815I	-0.867	Neutral
									Groups I and III	V3590I	0.600	Neutral
									Groups I and III	R3654C	-6.133	Deleterious
									Groups I and III	A3902I	-2.400	Neutral
									Groups I and III	V4099L	1.317	Neutral
									Groups I and III	T4353A	0.117	Neutral
									Groups I and III	A4388T	-1.022	Neutral
									Groups I and III	T4423P	1.767	Neutral
									Group III	A4621S	-1.400	Neutral
									Group III	A4977T	0.156	Neutral
								SCAB_83931	Groups I and III	A671E	3.522	Neutral
									Group III	E1067D	0.628	Neutral
									Groups I and III	A1149T	-1.078	Neutral
									Group III	G1152R	-0.772	Neutral
									Groups I and III	A1168T	-0.067	Neutral
									Group I	A1188S	-0.317	Neutral
									Group I	P1311R	3.217	Neutral
									Group II	I1413T	-0.200	Neutral
									Group II	E1449Q	-0.644	Neutral
									Group I	V1654A	1.267	Neutral
									Group I	G1660E	-1.022	Neutral
									Group I	T1661A	1.494	Neutral
									Group I	R1683_V1685dup	-9.261	Deleterious
									Group I	T1758A	0.472	Neutral
									Group I	G1764R	-0.589	Neutral
									Group II	Q1765E	0.350	Neutral
									Group II	S1812G	0.256	Neutral
									Group II	D1877G	-1.550	Neutral
									Group II	A1879S	0.433	Neutral
									Group II	E1938R	-1.067	Neutral
									Group I	H2032Y	-2.517	Deleterious
								SCAB_83941	All S. scabiei except those from group IV	T17A	-0.361	Neutral
									Group I	V25M	-0.533	Neutral
								SCAB_83961	Group II	V78I
									Group I	Q119G
								SCAB_83971	Groups II and III	E338Q	-0.463	Neutral
									Group I	A356E	-0.347	Neutral
								SCAB_83981	Group II	P293S	0.500	Neutral
									Group II	D298E	-1.683	Neutral
								SCAB_83991	Group II	A57T	0.384	Neutral
									Group III	E270G	-0.784	Neutral
									Group II	N390S	-2.933	Deleterious
									Group II	P395L	-9.130	Deleterious
								SCAB_84001	Group II	A103V	-1.000	Neutral
									Group II	N152K	0.583	Neutral
									Group II	F165L	-3.000	Deleterious
								SCAB_84011	Groups I and II	T36S	-1.633	Neutral
									All S. scabiei except those from group IV	G122R	-2.883	Deleterious
									All S. scabiei except those from group IV	A160L	0.889	Neutral
									Groups II and III	G163R	0.278	Neutral
									All S. scabiei except those from group IV	A166T	-0.700	Neutral
									Groups II and III	A220V	-1.972	Neutral
								SCAB_84021	Groups I and IV	A407V	-1.892	Neutral
									Groups I and IV	E626Q	-0.367	Neutral
								rfbA	-	-
								rfbB	Groups I and IV	L21F	-3.886	Deleterious
									Groups I and IV	M79V	2.556	Neutral
									Group III	H165Q	-7.005	Deleterious
									Group III	I245V	0.724	Neutral
								SCAB_84051	-	-	-	-
								SCAB_84061	-	-	-	-
								SCAB_84071	-	-	-	-
								SCAB_84081	-	-	-	-
								SCAB_84091	-	-	-	-
								SCAB_84101	-	-	-	-
							N-coronafacoyl	orf1	Group III	E29G	-3.508	Deleterious
									Group III	V219I	-0.022	Neutral
									Group III	P531S	0.133	Neutral
								cfaR	Group II	T93M	-0.600	Neutral
								cfa1	-	-	-	-
								cfa2	-	-	-	-
								cfa3	-	-	-	-
								cfa4	Group IV	G11S	-0.133	Neutral
								cfa5	-	-	-	-
								cfa6	Groups II and III	D39N	-2.150	Neutral
									Group IV	G142E	-1.561	Neutral
									Group IV	R1132Q	1.267	Neutral
									Group IV	G1191D	2.000	Neutral
									Group IV	Q1246R	1.033	Neutral
									Group IV	T1285A	0.700	Neutral
									Group IV	D1317G	0.917	Neutral
									Group IV	P1322S	0.224	Neutral
									Group IV	D1369A	-0.171	Neutral
									Group IV	T1393V	-1.495	Neutral
									Group IV	G1410D	1.167	Neutral
									Group IV	F1428W	8.452	Neutral
									Group IV	L1440V	-2.852	Deleterious
									Group IV	H1530N	-0.700	Neutral
									Group IV	A1600V	-0.510	Neutral
									Group IV	T1620S	0.529	Neutral
									Group IV	A1657V	-2.367	Neutral
									Group IV	P2275S	-1.143	Neutral
									Group I	T2493A	1.321	Neutral
								cfa7	Group I	T488A	0.683	Neutral
									Group I	A489V	-1.533	Neutral
									Group I	S498P	0.194	Neutral
									Groups I and III	A515G	-0.967	Neutral
									Group III	A566D	-1.600	Neutral
									Group I	D573N	-0.283	Neutral
									Group III	R585C	-0.156	Neutral
									Groups I and III	S589G	1.417	Neutral
									Group III	T625S	0.944	Neutral
									Group III	E732K	-1.728	Neutral
									Group I	L744R	3.683	Neutral
									Group III	L744G	2.328	Neutral
									Groups I and III	I816V	0.250	Neutral
									Groups I and III	R828A	0.217	Neutral
									Groups I and III	A858V	1.861	Neutral
									Groups I and III	T876S	0.483	Neutral
									Groups I and III	T880A	-0.511	Neutral
									Groups I and III	T881S	-0.344	Neutral
									Group I	G883T	1.000	Neutral
									Group III	G883A	1.144	Neutral
									Groups I and III	T884A	-0.700	Neutral
									Groups I and III	A889T	-0.906	Neutral
									Groups I and III	P893A	-5.689	Deleterious
									Groups I and III	R897K	0.178	Neutral
									Group I	A929D	-0.833	Neutral
									Groups I and III	I935T	5.333	Neutral
									Groups III and IV	D1068_T1070del	1.867	Neutral
									Group I	D1068_T1073del	4.000	Neutral
									Group IV	T1184A	0.700	Neutral
									Group IV	A1197Q	0.517	Neutral
									Group IV	R1225T	0.300	Neutral
									Group IV	T1229N	-0.339	Neutral
									Group IV	V1242A	1.322	Neutral
									Group IV	Q1273H	-0.794	Neutral
									Groups II and III	A1286D	-1.289	Neutral
									Group IV	L1294V	0.117	Neutral
									Group IV	T1303P	0.017	Neutral
									Groups II and IV	R1311G	1.633	Neutral
									Group IV	I1317T	0.250	Neutral
									All S. scabiei except those from group IV	A1363G	-0.339	Neutral
									All S. scabiei	G1424D	5.650	Neutral
									All S. scabiei except those from group III	L1456R	-1.411	Neutral
									All S. scabiei except those from group III	P2007S	2.517	Neutral
									All S. scabiei	N2163A	0.856	Neutral
									All S. scabiei	N2182D	1.017	Neutral
									All S. scabiei	A2206G	0.833	Neutral
									All S. scabiei	T2222P	0.678	Neutral
									All S. scabiei	H2226N	0.172	Neutral
									All S. scabiei	R2238G	0.350	Neutral
									All S. scabiei	H2325C	-0.483	Neutral
									All S. scabiei	G2420D	-1.517	Neutral
									All S. scabiei	S2460G	1.022	Neutral
								cfl	Groups I and IV	A130_T131dup	-1.092	Neutral
									Groups II and III	A130_T133dup	-2.518	Deleterious
								oxr	-	-	-	-
								SCAB_79691	-	-	-	-
								cfa8	Group IV	I241V	0.993	Neutral
									Group IV	S280A	-0.056	Neutral
									Group IV	D284E	0.228	Neutral
								SCAB_79711	-	-	-	-
								sdr	-	-	-	-
							Mensacarcin	msnO1	-	-	-	-
								msnO2	-	-	-	-
								msnO3	-	-	-	-
								msnH5	-	-	-	-
								msnK2	-	-	-	-
								msnK1	-	-	-	-
								msnH6	-	-	-	-
								msnO4	-	-	-	-
								msnO5	-	-	-	-
								msnC1	-	-	-	-
								msnO6	-	-	-	-
								msnO7	-	-	-	-
								msnC2	-	-	-	-
								msnO8	-	-	-	-
								msnO9	-	-	-	-
								msnO10	-	-	-	-
								msnK3	-	-	-	-
								msnO11	-	-	-	-
								msnC3	-	-	-	-
								msnR1	-	-	-	-
								msnH7	-	-	-	-
								msnH8	-	-	-	-
								msnR2	-	-	-	-
							Auxin (indole-3-acetic acid)	iaaH	Groups I and II	G126E	2.132	Neutral
								iaaM	Group III	P44S	-7.162	Deleterious
									All S. scabiei except those from group III	G174E	4.890	Neutral
									Group IV	P410R	-5.574	Deleterious
									Groups I and II	K412R	-0.482	Neutral
							Ethylene	efe1	Group I	E128D	-1.313	Neutral
								efe2	Group II	A241G	-2.658	Deleterious
							Nec1	nec1	-	-	-	-
							Tom A	tomA	Groups I and III	G221S	0.408	Neutral
									Groups I and III	R411K	0.034	Neutral
							Scabin	SCAB_27771	-	-	-	-
							Suberinase	sub1	Groups II and IV	V64I	0.481	Neutral
									Group IV	A180T	0.149	Neutral
